# Supplementary material for: The cytoskeleton adaptor protein Sorbs1 controls the development of lymphatic and venous vessels in zebrafish
Source: BMC Biol. 2024 Feb 27;22:51. doi: 10.1186/s12915-024-01850-z (PMC10900589; doi:10.1186/s12915-024-01850-z)
Supplement: Supplementary file 6 — Additional file 6: An excel file with all numerical data used in the paper. [file 12915_2024_1850_MOESM6_ESM.xlsx]

## Sheet: Figure 1
1B				1C				1E				1F
								Relative expression				Relative expression in ECs
dpf	% survival			heart rate (bpm)				mean	sd			mean	sd
	no edema	edema		WT	sorbs1-/-		sorbs1	2.11	0.6		24 hpf	0.236	0.023333
4	100	100		209	208						48 hpf	1	0.64
5	100	100		193	192						72 hpf	0.46	0.35666
6	100	100		204	208						144 hpf	0.48333	0.17
7	100	100		198	201						196 hpf	0.526666	0.21666
8	100	85		208	221
9	100	85		191	135
10	100	60		148	232
				148	221
				145	204
				231	203
				187	209
				194	210
				161	208
				218	217
				203	230
				224	193
				205	180
				207	150
				208	139
				229	194
				217	143
				209	140
				207	183
				242	227
				220	217
				226	195
					199
					200
					162
					204

## Sheet: Figure 2
2B			2C					2D
PLs (nb)			TD (nb)
WT	sorbs1-/-		4 dpf		6 dpf			WT	sorbs1-/-
6	2		WT	sorbs1-/-	WT	sorbs1-/-		/	BFP	sobs1-BFP
3	2		55.5556	0	88.8889	55.5556		6	3	2
6	2		77.7778	0	100	11.1111		5	3	5
3	2		77.7778	22.2222	66.6667	66.6667		5	2	6
4	0		55.5556	11.1111	100	55.5556		4	2	2
4	1		77.7778	0	55.5556	0		4	2	4
2	3		66.6667	0	22.2222	0		4	3	5
4	1		77.7778	0	55.5556	11.1111		5	5	6
4	2		100	22.2222	100	44.4444		6	0	6
6	0		100	33.3333	100	55.5556		6	1	5
7	1		77.7778	0	0	44.4444		3	2	4
6	1		88.8889	22.2222	100	55.5556		2	1	3
4	0		55.5556	11.1111	88.8889	55.5556		4	4	2
4	2		66.6667	0	100	0		5	1	1
2	0		55.5556	11.1111	88.8889	44.4444		4	3	5
5	1		77.7778	0	77.7778	55.5556		2	3	3
2	1		44.4444	22.2222	11.1111	0		2	3	6
1	0		33.3333	0	33.3333	11.1111			0	5
4	0		22.2222	0	100	88.8889			1	5
2	0		11.1111	0	77.7778	33.3333			2	2
7	0		77.7778	33.3333	100	0			1	4
4	0		77.7778	33.3333	100	55.5556			3	2
4	5		0	22.2222	66.6667	33.3333			2	2
1	4		66.6667	11.1111	33.3333	11.1111				4
3	0		33.3333	11.1111	100	11.1111				4
2	0		0	22.2222	77.7778	33.3333				3
1	2		88.8889	11.1111	55.5556	22.2222				5
3	4		11.1111	11.1111	88.8889	11.1111				3
4	2		0	77.7778	22.2222	0				2
8	1		44.4444	44.4444	100	22.2222				3
5	2		33.3333	55.5556	44.4444	22.2222				1
7	1		11.1111	100	44.4444	0
5	3		66.6667	0	33.3333	11.1111
7	6		88.8889	66.6667	22.2222	22.2222
5	2		11.1111	11.1111	33.3333	0
3	3		44.4444	88.8889	22.2222	11.1111
9	1		44.4444	0	33.3333	11.1111
7	0		88.8889	11.1111	0	33.3333
7	0		44.4444	44.4444	55.5556	11.1111
3	4		33.3333	22.2222	0	11.1111
6	3		77.7778	33.3333	22.2222	22.2222
1	1		33.3333	22.2222	22.2222	22.2222
6	0		11.1111	11.1111	33.3333
3	0		55.5556	66.6667	0
4	0		77.7778	0
6	2		88.8889	0
3	1		0	0
8	3		22.2222	0
5	4		44.4444	11.1111
8			0	100
			66.6667	11.1111
			33.3333	0
			88.8889	11.1111
			44.4444	0
			22.2222	0
			22.2222	0
			0	0
			100	0
				0

## Sheet: Figure 3
3B			3C
venous sprouts (nb)			% a/v ISVs
WT	sorbs1-/-		WT	sorbs-/-
2	1		50	60
3	1		50	60
4	1		50	60
2	0		50	60
5	0		50	60
2	2		50	60
0	2		50	60
2	1		50	70
2	1		60	60
4	0		50	70
2	1		60	80
1	1		60	80
2	0		60	60
2	1		40	60
0	0		60	80
1	0		60	80
2	0		60	60
2	0		50	90
3	0		50	70
2	4		50	70
0	2		50	70
2	0		70	80
1	0		50	70
4	0		60	80
2	2		50	60
1	0		60	80
3	0		60	70
3	0		60	60
3	0		50	70
6	0		50	60
3	2		50	70
2	0		60	80
3	2		50	70
3	1		50	60
2	1		50	60
3	4		50	90
4	0		50	60
3	2		57.1429	60
0	1		50	70
2	2		42.8571	80
1	0		50	70
3	0		33.3333	60
0	1		50	50
5	0		42.8571	60
2	0			60
2	1			50
0	1			70
6	1			70
1	0			50
1	0			60
2	0			40
4	0			60
1	0			50
1	0			50
2	1			70
0	1			60
1	0			70
0	0			80
3	0			80
2	1			80
1	0			80
1	0			70
	1

## Sheet: Figure 4
4A
24 hpf		32 hpf		48 hpf		72 hpf
DA	PCV	DA	PCV	DA	PCV	DA	PCV
1.74	1.56961	1.825	3.98393	1.66	2.28078	1.252	2.49408
1.78	1.34407	0.57	3.22776	1.77	2.2803	2.53333	2.52583
1.15	1.69978	2	3.03968	4.37	4.16671	0.95	3.39926
1.32	1.8824	1.585	2.76409	1.78	2.56215	2.88	1.99396
		1.935	3.33066	1.02	2.09666	2.13	1.58431
				1.71	2.24213

## Sheet: Figure 5
5A			5B			5C								5D
% of expression			Prox1 + ECs (nb)				PLs (nb)							PLs (nb)
WT	sorbs1-/-		WT	sorbs1-/-		sorbs1 Mo	/	1.5	1.5	/	/	/		WT		sorbs1-/-
1	1.49227		2.71429	2		flt4 Mo	/	/	0.1	0.1	0.4	2		/	VEGF	/	VEGF
1	1.46156		2.28571	2.4			5.5	5.5	4	8.5	6	2		1	4	6	0
1	0.57868		2.14286	1.42857			5.5	7.5	0	5.5	6	5.5		2	6	6	0
1	1.06745		2.28571	1.71429			3		0	4	4	4		2	6	4	2
1	0.863044		2.14286	2.83333			4	6	1	5.5	4.5	5.5		2	7	4	2
			1.25	1.42857			5	3		2				2	7	4	3
			2.33333	2			5.5	6	1.5	2	3	9		3	7	3	4
			2.83333	1.57143			1.5	1.5	1.5	2	1.5	4.5		3	8	3	4
			2.85714	1.83333			1.5		0	2.5	1.5	0		3	8	3	5
			2.71429	3			5.5	5		4	6	6		3	8	3	5
			2.4	2.16667			6	3.5	2.5	2	9			3	8	3	5
			0.857143	3.5			6	5	0	3		6.5		4	8	3	5
				3				4	1.5	1	5.5	5		4	9	2	6
				2.83333			7.5	4	0	0	5.5	5		4	9	2	6
				1.5			4.5	4	1.5	4	1.5	4.5		4	10	2	6
				2.28571			7.5	3.5	2.5		6.5	3		4	10	2	6
							4.5	6.5	0	2.5	3	3		5	10	1	6
							3	3.5	3	1	4	6.5		5	10	1	6
							6	5	1.5	0	2	5.5		5	10	1	6
							1.5	3.5	0	0	4	4.5		5	10	1	6
							6	6.5	0	1.5	6.5	3.5		5	10	1	6
							3	4	1.5	4.5	6.5	4.5		5	10	1	7
								5	2	2	4	6.5		6	10	1	7
							5	5.5	0	3	5	3		6	10	0	7
							6.5	4.5	0	2.5	4	1		7	10	0	7
							6.5	4.5	1.5	2.5	4	6.5		7	10	0	8
							5.5	4.5	0	1.5	3	3		8	10	0	8
							5	4.5	1	3.5	2	4.5		8	10	0	8
							3.5	5	0	2.5	4	5		8	10	0	8
							4	4	1.5	4	6.5	3.5		8		0	8
							5	3.5	2		4	3		10		0	8
							7	4			5	3.5		10		0	8
							7.5	4.5			2	2.5				0	8
							4.5				3	4.5				0	9
							8.5				5.5	4.5				0	9
							5									0	9
							5									0	10
																0	10
																0	10
																0	10
																0	10
																0	10
																0	10
																	10

## Sheet: Figure 6
6B					6C			6D
	WT	mild	severe		tip cells (nb)				nb of embryos
WT	48.8372	48.8372	2.32558		WT	sorbs1-/-			Ctl	Ctl heat shock	sorbs1 Mo	sorbs1 Mo heat shock
sorbs1-/-	14	78	8		0	1		no EV	42	29	49	45
					3	1		10-30	2	7	2	1
					3	1		30-60		9		6
					4	2		60-100		2
					4	2		total nb	44	47	51	52
					5	2
					5	2
					5	2
					5	2
					5	3
					5	0
					6	0
					6	0
					6	0
					7	0
					7	0
					7	0
					7	11
					7	11
					7	10
					7	10
					8	10
					8	10
					8	10
					8	9
					8	9
					8	8
					8	8
					8	8
					8	8
					8	8
					8	8
					9	8
					9	8
					9	8
					9	8
					9	8
					10	8
					10	8
					13	8
						8
						6
						6
						6
						6
						6
						6
						6
						6
						6
						6
						6
						6
						5
						5
						5
						5
						5
						5
						4
						4
						4
						4
						4
						4
						4
						4
						4
						7
						7
						7
						7
						7
						7
						7
						7
						7
						7
						7
						7
						7
						7
						7
						7
						7
						7
						7

## Sheet: Figure 7
7A							7C			7D			7E					7F									7G
relativecdc 42		relative rac1		relative rhoA			% of Fas			relative adhesion			number		cortical enrichment			WT				sorbs1-/-					PLs (nb)
ctl sirna	sorbs1 sirna	ctl sirna	sorbs1 sirna	ctl sirna	sorbs1 sirna		wt	sorbs1-/-		ctl sirna	sorbs1 sirna		WT	sorbs1-/-	WT	sorbs1-/-		/		RhoA inhibitor		/		RhoA inhibitor			wt		sorbs1-/-
1	1	1	0.6	1	2.7		2.3	4.57		1	1.38445		12.632	5.73724	3.49861	9.16623		aISV (%)	vISV (%)	aISV (%)	vISV (%)	aISV (%)	vISV (%)	aISV (%)	vISV (%)		/	RhoA inh	/	RhoA inh
1	1.3	1	0.4	1	2.3		7.32	12.72		1	1.37395		8.85729	9.8846	3.55397	5.5445		60	40	60	40	70	30	66.6667	33.3333		3	5	3	2
1	1.4	1	0.7	1	2.5		6.55	6.96		1	1.1504		7.66688	6.52638	5.98558	6.59159		40	60	40	60	50	50	90	10		5	3	3	2
	1.2				1		3.08	4.47					5.15471	4.36693	3.04149	3.52664		50	50	50	50	80	20	80	20		4	3	3	5
					4		8.39	6.17					5.93007	4.8485	2.42011	2.28473		44.4444	55.5556	70	30	60	40	70	30		6	4	2	2
							8.41	8.38					8.94203	5.03152	2.10953	3.62146		60	40	60	40	70	30	90	10		3	3	1	3
							10.08	9.42					5.3466	2.22971	1.92484	7.50443		70	30	40	60	62.5	37.5	60	40		5	2	6	1
							2.66	3.98						3.34578		4.7968		50	50	50	50	40	60	70	30		6	4	2	3
							6.08	11.36						2.73218		4.00673		60	40	60	40	70	30	100	0		6	5	3	1
							2.11	5.97										50	50	40	60	40	60	70	30		4	4	4	1
							4.59	10.22										30	70	60	40	90	10	60	40		4	6	3	1
							6.1	4.72										50	50	60	40	90	10	50	50		4	5		0
							11.33	12.3										50	50	44.4444	55.5556	60	40	40	60		4	3		3
							3.97	8.3										40	60	70	30	70	30	80	20		2	2		2
							4.23	12.18										40	60	60	40	90	10	66.6667	33.3333		0	5		0
							12.5	8.33										44.4444	55.5556	50	50	40	60	60	40		4	5		3
							3.16	5.45										50	50	90	10	90	10	70	30		3			2
							9.82	10.43										50	50	60	40	80	20	60	40		4
							8.49	16.19										70	30	60	40	80	20	90	10
							6.82	5.77										44.4444	55.5556	40	60	80	20	30	70
							3.9	10										55.5556	44.4444	60	40	77.7778	22.2222	50	50
																		40	60	50	50	80	20	50	50
																		60	40	60	40	60	40	60	40
																		50	50	70	30	70	30	70	30
																		60	40	40	60	70	30	60	40
																		40	60	50	50	90	10	40	60
																		50	50			50	50	80	20
																		60	40			70	30	60	40
																		44.4444	55.5556			80	20	60	40
																		60	40			66.6667	33.3333	60	40
																						80	20	55.5556	44.4444
																						70	30	40	60
																								50	50
																								50	50
																								60	40

## Sheet: Figure S1
S1D
Body length (mm)			Brain size (mm2)			Somite angle			Somite length (µm)
WT	sorbs1-/-		WT	sorbs1-/-		WT	sorbs1-/-		WT	sorbs1-/-
2.91866	2.9176		9.15118	10.6731		105.993	99.4626		71.705	72.7898
2.90521	2.95503		9.25499	10.9212		121.675	114.051		69.5472	73.4045
3.01504	2.95853		11.8216	11.3957		107.299	103.132		70.5955	71.8111
2.81478	2.8258		10.8716	10.9712		103.418	111.662		70.1448	67.2692
2.83771	3.1783		10.5345	11.374		99.8929	103.273		72.2213	71.9833
3.14537	2.9633		11.2401	10.3728		107.386	109.996		70.7003	68.9723
3.36803	3.31094		10.5858	11.2497		107.669	111.093		77.9043	77.6798
3.51718	3.29047		11.703	11.0264		103.464	104.965		78.5113	77.2684
3.38671	3.29266		11.5793			103.942	102.244		76.3574	74.8944
3.41489	3.46338		11.7663	9.54622		107.335	104.013		78.7189	77.6716
3.42204	3.3469		11.6692	11.2703		103.146	107.086		76.5852	72.6382
3.53918	3.15331		12.3433	10.557		99.227	108.373		77.0592	72.8478
3.48226	3.39347		11.6483			103.874	100.491		77.5305	78.7691
3.37004	3.32159		11.5549	11.6356		110.98	100.275		75.0246	77.5747
3.32904	3.35728		9.42331	10.1768		100.061	105.043		75.9556	75.8826
3.38219	3.42769		12.1016	11.0155		103.492	109.513		73.8428	76.1102
3.3221	2.87035		10.1348			97.9319	110.047		75.2351	66.4992
3.29602	3.46458		12.4195	10.4728		104.81	107.957		79.413	76.7923
3.24365	3.34208		12.0114	10.4567		105.31	103.583		71.4654	74.6612
	3.34283			10.2652			105.105			72.415
	3.25928			11.3159			109.271			69.9911

## Sheet: Figure S2
S2A			S2B					S2E									S2F									S2G
CtAs (nb)			dpf	% survival				PLs (nb)									TDs (nb)									WT	sorbs1-/-
WT	sorbs1-/-			TD > 20%	20% <TD<60%	TD <20%		Ctl Mo	splicing Mo			ATG blocking Mo					4 dpf				6 dpf					/	BFP	sobs1-BFP
15	16		4	100	100	100			5	3	1.5	4	2	1			Ctl Mo	splicing Mo			Ctl Mo	splicing Mo				4	2	4
15	16		5	100	100	100		7	10	10	9	4	0	9				5	3	1.5		5	3	1.5		5	1	5
15	14		6	100	100	100		8	8	9	5	0	7	5			60	50	30	90	100	30	50	90		5	2	3
15	14		7	100	100	100		10	4	3	10	7	0	2			100	30	70	100	100	30	50	100		5	3	1
16	14		8	100	100	95		10	5	3	6	3	0	0			100	0	50	60	100	0	80	100		3	0	5
16	13		9	100	100	95		10	10	6	4	1	10	1			70	40	60	60	90	30	40	100		4	5	4
14	13		10	100	100	85		10	3	8	3	5	5	3			80	0	60	30	100	40	80	40		3	4	3
13								8	7	3	10	2	0	5			40	80	0	50	60	80	0	0		5	2	3
								9	4	5	6	5	8	4			60	60	0	70	100	40	0	40		6	2	3
								9	9	6	10	0	6	0			50	30	70	70	80	30	70	100		4	1	2
								10	1	6	7	0	3	2			70	40	30	50	100	60	60	100		4	1	4
								6	4	8	6	0	4	10			60	60	40	70	100	40	60	80		3	4	3
								6	3	3	6	0	6	10			90	20	30	70	100	30	50	80		4	2	3
								7	8	6	8	0	0	5			70	30	50	70	100	50	60	80		2		4
								5	5	8	7	0	9	6			50		40	30	90		50	70		1		3
								10	2	8	7	0	7	6			80		40	60	100		40	100		5		1
								9	5	8	6	3	7	3			70		70	50	100		40	80		5		5
								8	5	4	3	3	8	4			60		50		90		50			6		3
								7	5	9	10	3	5	5			60		80		90		90					4
								7	4	7	9	6	6	3			80		0		100		20					3
								7	1	7	9	7	5	8			70				100							4
								10		2	8	5	5	5			60				90
								6		4	8		0	6			60				80
								7		6	6		0	5			80				100
								5		2	6		0	4			70				100
								7		6	4			6
								6		7	7			0
								10		7	10			9
								10			4
								10			7
								9			7
								6			8
								9			8
								10			6
								7			10
								8

## Sheet: Figure S3
S3B			S3D
Time before connection			Ctl		sorbs1 Mo
WT	sorbs1-/-		aISV	vISV	aISV	vISV
10	10		55.5556	44.4444	60	40
6	9		55.5556	44.4444	66.6667	33.3333
8	19		44.4444	55.5556	55.5556	44.4444
5			50	50	55.5556	44.4444
			55.5556	44.4444	50	50
	7		57.1429	42.8571	55.5556	44.4444
5			44.4444	55.5556	55.5556	44.4444
5			40	60	77.7778	22.2222
15			37.5	62.5	40	60
8	13		37.5	62.5	42.8571	57.1429
	4		55.5556	44.4444	62.5	37.5
9			44.4444	55.5556	44.4444	55.5556
12			60	40	60	40
	9		44.4444	55.5556	28.5714	71.4286
			44.4444	55.5556	44.4444	55.5556
7	6		33.3333	66.6667	42.8571	57.1429
7			50	50	75	25
	11		75	25	71.4286	28.5714
	18		44.4444	55.5556	55.5556	44.4444
			40	60	62.5	37.5
11			60	40	50	50
3	5		70	30	20	80
			50	50	80	20
	8		60	40	55.5556	44.4444
			50	50	80	20
7	6		37.5	62.5	66.6667	33.3333
6			44.4444	55.5556	100	0
4			44.4444	55.5556	40	60
	9		50	50	40	60
3	15		40	60	28.5714	71.4286
9			66.6667	33.3333	70	30
3			40	60	60	40
	11		44.4444	55.5556	60	40
6	9		50	50	70	30
7			44.4444	55.5556	50	50
5			44.4444	55.5556	50	50
			50	50	33.3333	66.6667
			60	40	66.6667	33.3333
			50	50	50	50
			50	50	50	50
			40	60	40	60
			60	40	55.5556	44.4444
			50	50	77.7778	22.2222
			50	50	60	40
			60	40	60	40
			40	60	33.3333	66.6667
			50	50	70	30

[truncated: 3 more sheets: Figure S5, Figure S6, Figure S7]
